# Supplementary material for: Effect of dietary protein on energy metabolism including protein synthesis in the spiny lobster Sagmariasus verreauxi
Source: Sci Rep. 2021 Jun 3;11:11814. doi: 10.1038/s41598-021-91304-1 (PMC8175413; doi:10.1038/s41598-021-91304-1)
Supplement: Supplementary file 1 — Supplementary Information. [file 41598_2021_91304_MOESM1_ESM.xlsx]

## Sheet: First page
The title of the manuscript
Effect of dietary protein on energy metabolism including protein synthesis in the spiny lobster Sagmariasus verreauxi
The author list
Shuangyao Wang, Chris G. Carter, Quinn P. Fitzgibbon, Basseer M. Codabaccus, Gregory G. Smith

## Sheet: Supplementary Table S1
Supplementary Table S1. Ingredient and chemical composition of the reference and test feeds (g 100 g-1 dry matter).
	Ingredient	Reference feed	Test feed
	Sodium caseinate	48.5	33.9
	Defatted GSMa meal	23.8	16.6
	Krill oil	14.3	10
	Lecithin	1	0.7
	Cholesterol	0.5	0.4
	Carophyll pink	1	0.7
	Choline chloride	1	0.7
	Vitamin C	0.5	0.4
	Betaine	1	0.7
	Vitamin premixb	1.3	0.9
	Mineral premixc	1.3	0.9
	Transglutaminase	5.7	4
	Spirulina	-	30
	Yttrium oxide (Y2O3)	0.1	0.1
	Total (g)	100	100
	Chemical composition
	Dry matter (DM, %)	94.3	95.1
	Crude protein (%)	63.6	63.1
	Total lipid (%)	15.7	12.4
	Carbohydrate (%)d	12.5	16.3
	Ash (%)	8.2	8.2
	Gross energy (kJ g-1 DM)	24	23.3
	a GSM: green shell mussel.
	b Vitamin premix supplied per 100 g of feed: cholecalciferol 0.04 mg, vitamin B12 0.18 mg, retinol acetate 1.59 mg, D-biotin 1.76 mg, folic acid 8.80 mg, menadione sodium bisulfite 8.80 mg, pyridoxine HCl 64.48 mg, nicotinic acid 70.46 mg, calcium D-pantothenate 76.57 mg, DL alpha tocopherol acetate 88.01 mg, thiamin HCl 98.93 mg, riboflavin 88.01 mg, myo-inositol 352.17 mg (Sigma Aldrich, Castle…
	c Mineral premix supplied per 100 g of feed: CoSO4 7H2O 0.004 mg, Na2SeO3 0.03 mg, KI 0.12 mg, CrK(SO4)2 12H2O 0.66 mg, FeSO4 7H2O 2.74 mg, MnSO4 H2O 2.75 mg, CuSO4 5H2O 6.04 mg, ZnSO4 7H2O 30.42 mg, MgSO4 7H2O 55.25 mg, NaCl 101.53 mg, KH2PO4 198.25 mg, CaCO3 278.33 mg and Ca(H2PO4)2 H2O 624.00 mg (Sigma Aldrich, Castle Hill, NSW, Australia).
	d Carbohydrate (%) was calculated by 100 - (Crude protein + Total lipid + Ash)1.
Reference cited above
1	Codabaccus, B. M., Carter, C. G., Fitzgibbon, Q. P., Trotter, A. J. & Smith, G. G. Growth and biochemical composition of hatchery reared Scyllaridae lobster (Thenus australiensis) larval stages, nisto and juvenile first stage. Aquaculture 524 (2020).

## Sheet: Supplementary Table S2
Supplementary Table S2. Formulation and chemical composition of experimental feeds (g 100 g-1 dry matter). Feeds were made at three crude protein levels: 40%, 50% and 60%, corresponding to CP40, CP50 and CP60 treatments, respectively.
		CP40	CP50	CP60
	Sodium caseinate	28.3	37.3	46.2
	Defatted GSMa meal	12.8	16.6	20.5
	Krill oil	14.3	14.3	14.3
	Lecithin	1	1	1
	Cholesterol	0.5	0.5	0.5
	Carophyll pink	1	1	1
	Choline chloride	1	1	1
	Vitamin C	0.5	0.5	0.5
	Betaine	1	1	1
	Vitamin premixb	1.3	1.3	1.3
	Mineral premixc	1.3	1.3	1.3
	Transglutaminase	5.7	5.7	5.7
	15N-labeled Spirulina	1	1	1
	Diatomaceous earth	0	2.5	4.7
	Corn starch	30.3	15	0
	Total	100	100	100
	Chemical composition
	Dry matter (DM, %)	94.2	93.7	94
	Crude protein (%)	40	50	59.9
	Total lipid (%)	15.4	15.4	15.5
	Carbohydrate (%)d	38.8	25.3	11.9
	Ash (%)	5.8	9.3	12.7
	Gross energy (kJ g-1 DM)	22.6	22.7	22.8
	a GSM: green shell mussel.
	b Vitamin premix supplied per 100 g of feed: cholecalciferol 0.04 mg, vitamin B12 0.18 mg, retinol acetate 1.59 mg, D-biotin 1.76 mg, folic acid 8.80 mg, menadione sodium bisulfite 8.80 mg, pyridoxine HCl 64.48 mg, nicotinic acid 70.46 mg, calcium D-pantothenate 76.57 mg, DL alpha tocopherol acetate 88.01 mg, thiamin HCl 98.93 mg, riboflavin 88.01 mg, myo-inositol 352.17 mg (Sigma Aldrich, Castle…
	c Mineral premix supplied per 100 g of feed: CoSO4 7H2O 0.004 mg, Na2SeO3 0.03 mg, KI 0.12 mg, CrK(SO4)2 12H2O 0.66 mg, FeSO4 7H2O 2.74 mg, MnSO4 H2O 2.75 mg, CuSO4 5H2O 6.04 mg, ZnSO4 7H2O 30.42 mg, MgSO4 7H2O 55.25 mg, NaCl 101.53 mg, KH2PO4 198.25 mg, CaCO3 278.33 mg and Ca(H2PO4)2 H2O 624.00 mg (Sigma Aldrich, Castle Hill, NSW, Australia)1.
	d Carbohydrate (%) was calculated by 100 - (Crude protein + Total lipid + Ash)2.
References cited above
1	Shu-Chien, A. C. et al. Effect of dietary lipid source on expression of lipid metabolism genes and tissue lipid profile in juvenile spiny lobster Sagmariasus verreauxi. Aquaculture 479, 342-351 (2017).
2	Codabaccus, B. M., Carter, C. G., Fitzgibbon, Q. P., Trotter, A. J. & Smith, G. G. Growth and biochemical composition of hatchery reared Scyllaridae lobster (Thenus australiensis) larval stages, nisto and juvenile first stage. Aquaculture 524 (2020).

## Sheet: Data for Figure 1
Figure 1. Oxygen consumption (MO2, μmol g-1 h-1) in juvenile Sagmariasus verreauxi.
	CP40	40% dietary crude protein treatment
	CP50	50% dietary crude protein treatment
	CP60	60% dietary crude protein treatment
	F	Female lobster
	M	Male lobster
CP40
Time (h)	T6-854g-40%-M	T7-1100g-40%-F	T8-962g-40%-F	T9-1070g-40%-M	T11-830g-40%-M	T18-1085g-40%-F
-2	0.441934	0.912662	1.80891	0.69429	0.599317	0.811713
0	0.809807	1.30569	5.20603	1.12492	1.09614	1.11963
2	1.41002	1.30022	1.13879	1.34942	2.02988	1.0649
4	1.37558	1.61979	2.85552	1.43925	1.71751	1.63146
6	1.46517	1.72225	1.87395	1.73418	1.94146	2.17732
8	1.51311	1.62966	3.40547	2.00049	1.24889	2.09901
10	1.96994	1.38988	1.92274	2.32966	1.56997	1.56491
12	2.32474	1.58491	2.20429	1.52886	1.5377	1.58509
24	2.15809	1.19361	1.88247	1.6065	1.64949	1.3699
36	1.83842	1.07548	1.3045	1.41751	1.27755	0.469188
48	1.72915	1.00252	1.26464	2.05098	1.929	1.9355
72	0.742332	1.01077	1.06622	1.0394	0.917338	1.27309
CP50
Time (h)	T1-1093g-50%-M	T5-1089g-50%-M	T10-1150g-50%-F	T13-810g-50%-F	T14-970g-50%-M	T16-1110g-50%-F
-2	0.496666	0.671046	0.74428	1.5665	0.732097	1.13476
0	1.478	1.22114	1.37156	2.00651	1.62062	1.27345
2	1.54718	1.28682	1.70601	3.17506	1.59289	1.58707
4	1.50792	1.25372	1.47971	2.29986	1.4401	2.39618
6	2.00862	1.60464	1.92157	3.30153	1.5695	2.02666
8	1.74365	1.48654	1.88281	2.09723	1.64023	2.11304
10	2.05313	1.52111	1.7074	2.23957	1.62477	2.34589
12	1.88596	1.04123	1.81428	3.13752	1.78266	2.19328
24	1.45087	1.96276	1.74315	2.01461	1.549	1.40848
36	1.00771	1.80208	1.26344	2.91383	1.46486	1.28217
48	0.941297	1.86676	1.12896	2.07164	1.08172	1.45193
72	0.568058	1.06827	1.09732	1.55161	0.794955	1.08504
CP60
Time (h)	T2-800g-60%-F	T3-1100g-60%-M	T4-1045g-60%-M	T12-1040g-60%-F	T15-830g-60%-F	T17-793g-60%-M
-2	0.49069	1.07942	0.733472	0.906944	0.798803	1.14094
0	0.947802	1.30279	1.87917	2.16378	1.95728	1.39777
2	1.56696	1.64984	1.61239	1.65174	2.13085	2.48697
4	1.6199	1.42176	1.66186	2.42031	2.31845	2.07416
6	1.86069	2.28563	1.99147	2.69591	2.58042	3.5233
8	2.00687	1.83387	1.67845	1.55106	2.41286	2.133
10	1.85703	1.36677	1.89035	2.03235	2.43656	3.88425
12	2.98382	1.61	1.79629	1.93552	3.03089	3.72516
24	1.33641	1.44842	2.60292	1.71726	2.70032	1.84584
36	2.79934	1.18206	2.0262	1.32989	1.78146	2.46391
48	1.85579	0.839081	2.30796	1.25327	1.82237	2.35992
72	0.531451	0.930461	1.05366	1.24052	0.917693	1.30379

## Sheet: Data for Figure 2
Figure 2. Total ammonia-N excretion (MTAN, μmol g-1 h-1) in juvenile Sagmariasus verreauxi.
	CP40	40% dietary crude protein treatment
	CP50	50% dietary crude protein treatment
	CP60	60% dietary crude protein treatment
	F	Female lobster
	M	Male lobster
CP40
Time (h)	T6-854g-40%-M	T7-1100g-40%-F	T8-962g-40%-F	T9-1070g-40%-M	T11-830g-40%-M	T18-1085g-40%-F
-2	0.00333382	0.0500164	0.0399539	0.0409102	0.0758937	0.0783933
0	0.0374586	0.0390665	0.0805469	0.0471707	0.131042	0.0707606
2	0.0531412	0.0536618	0.0545463	0.0324729	0.171722	0.0869222
4	0.0596338	0.042057	0.0455863	0.0211536	0.0656191	0.0495452
6	0.00413082	0.0273319	0.055006	0.0217598	0.143659	0.106644
8	0.0115371	0.0348712	0.0599882	0.054591	0.153471	0.0239993
10	0.143027	0.0417396	0.0620257	0.116123	0.00930341	0.112576
12	0.0647731	0.1003	0.402509	0.0828391	0.0185597	0.148431
24	0.142302	0.0679549	0.294036	0.310693	0.332383	0.224655
36	0.469869	0.107321	0.202766	0.0309912	0.336572	0.0886057
48	0.430427	0.0538365	0.0807485	0.0953699	0.209297	0.156905
72	0.0868388	0.00187321	0.039165	0.00393636	0.00501027	0.00063879
CP50
Time (h)	T1-1093g-50%-M	T5-1089g-50%-M	T10-1150g-50%-F	T13-810g-50%-F	T14-970g-50%-M	T16-1110g-50%-F
-2	0.0205131	0.0267976	0.00711771	0.069859	0.0605373	0.0266113
0	0.0539828	0.0646256	0.0148358	0.026329	0.114327	0.0390665
2	0.114832	0.0208368	0.025281	0.256502	0.154248	0.114351
4	0.0685967	0.0116913	0.0313682	0.0165915	0.0663571	0.115338
6	0.234966	0.00518306	0.0411056	0.108009	0.0669175	0.136659
8	0.160327	0.00969372	0.0416139	0.027803	0.0805338	0.138217
10	0.201668	0.158575	0.0177022	0.154263	0.026053	0.155575
12	0.0730315	0.135026	0.057843	0.174619	0.0945638	0.0504652
24	0.0357839	0.163386	0.133612	0.533735	0.0640824	0.332224
36	0.0262567	0.0164781	0.265937	0.0576238	0.113474	0.0928862
48	0.0196535	0.0413893	0.127493	0.00600502	0.0458469	0.0369344
72	0.0615197	0.0455274	0.011451	0.0462058	0.0886009	0.0487034
CP60
Time (h)	T2-800g-60%-F	T3-1100g-60%-M	T4-1045g-60%-M	T12-1040g-60%-F	T15-830g-60%-F	T17-793g-60%-M
-2	0.0680631	0.0514417	0.0592575	0.0954732	0.0390188	0.0785372
0	0.0453187	0.0484692	0.108843	0.171569	0.0668058	0.109366
2	0.124979	0.0947619	0.112642	0.128866	0.228963	0.182417
4	0.0963727	0.0681602	0.0900229	0.100657	0.237763	0.13201
6	0.130526	0.0551607	0.00405097	0.128219	0.16491	0.0275811
8	0.108204	0.0319893	0.0175099	0.144813	0.317966	0.130458
10	0.143029	0.179325	0.0268702	0.132297	0.112487	0.160226
12	0.061268	0.0668378	0.0649951	0.100991	0.224403	0.197788
24	0.302942	0.160003	0.536685	0.101406	0.0504886	0.060771
36	0.54948	0.0360989	0.464653	0.195597	0.112471	0.0535882
48	0.363937	0.00442188	0.650316	0.0781725	0.0075347	0.0499463
72	0.0632442	0.00189024	0.0935171	0.0346544	0.0835045	0.117991

## Sheet: Data for Figure 3
Figure 3. Urea-N excretion (Murea-N, nmol g-1 h-1) in juvenile Sagmariasus verreauxi.
	CP40	40% dietary crude protein treatment
	CP50	50% dietary crude protein treatment
	CP60	60% dietary crude protein treatment
	F	Female lobster
	M	Male lobster
CP40
Time (h)	T6-854g-40%-M	T7-1100g-40%-F	T8-962g-40%-F	T9-1070g-40%-M	T11-830g-40%-M	T18-1085g-40%-F
-2	0.0012815	0.00295784	0.00151684	0.0010228	0.00131855	0.000672442
0	0.000853265	0.00656476	0.000378736	0.00170254	0.00219484	0.000335801
2	0.00255339	0.000327416	0.00151115	0	0.00131361	0.00100488
4	0	0.000326595	0.00075368	0.00203282	0.00131031	0.00033412
6	0.000423429	0	0.000751784	0.000337951	0.00261403	0.000333279
8	0.00295652	0.00552417	0.000749888	0.000674198	0.00173829	0.000332439
10	0.000842585	0.00032413	0.000747992	0	0.00216737	0.000663196
12	0	0.00161654	0.000373048	0.00373622	0.00129713	0.000330758
24	0.000419157	0.00257989	0.003721	0.00101641	0.000431277	0.00560859
36	0.000418089	0.00064333	0.00185576	0.00168976	0.000860357	0.000329076
48	0.00166808	0.00160422	0.000759368	0.0010113	0.0021454	0.000328236
72	0.000415953	0.000320022	0.000378736	0.00100874	0.000427981	0.00130958
CP50
Time (h)	T1-1093g-50%-M	T5-1089g-50%-M	T10-1150g-50%-F	T13-810g-50%-F	T14-970g-50%-M	T16-1110g-50%-F
-2	0.00033376	0.00133994	0.00222052	0.000900741	0.00150433	0.000328649
0	0.0023334	0.00501851	0.0060196	0.000449807	0.00413174	0.000656476
2	0.000332509	0.00233611	0.000316028	0.00538418	0.00149869	0.00261933
4	0.00232172	0.00166446	0.00378282	0.00268533	0.00298986	0.00228616
6	0.00099252	0.0142784	0.000628883	0.000892859	0.000372792	0.000977319
8	0.000990016	0.00463705	0.000627297	0.000890607	0.00185926	0.000324951
10	0.00131668	0.00561646	0.00156428	0.000444178	0.000370911	0.000648259
12	0.000656673	0.00131817	0.00280856	0.000443052	0.000369971	0.000323308
24	0.00163751	0.000313631	0.00280143	0.00132578	0.000369031	0.000322486
36	0.0033643	0	0.0052781	0.0008816	0.000368091	0.00128666
48	0.000419704	0.00561521	0.00154842	0.000879348	0.0014686	0.000320843
72	0.000335429	0.0034223	0.000926671	0.000877096	0.00036621	0
CP60
Time (h)	T2-800g-60%-F	T3-1100g-60%-M	T4-1045g-60%-M	T12-1040g-60%-F	T15-830g-60%-F	T17-793g-60%-M
-2	0.001824	0.00265309	0.000698182	0.00105231	0.000439518	0.000460025
0	0.00227715	0.00198733	0.00174327	0.00280265	0.000438969	0
2	0.00090858	0.00396471	0.000695564	0.000698908	0	0.0004583
4	0.00045315	0.0036252	0.00693818	0.000697154	0.00262063	0.00045715
6	0.00090402	0.00657469	0	0.0038247	0.00304971	0.000456
8	0.00045087	0.00229534	0.00345164	0.00138729	0.000869147	0.00045485
10	0.00809514	0.00196246	0.000344291	0.00172973	0.00130042	0.0018148
12	0.0089718	0.0120711	0.00927229	0.00276055	0.000432376	0.00316785
24	0.0035796	0.00260335	0.003768	0.000344192	0.00862554	0.0018056
36	0.00267786	0.00486884	0	0.00240321	0.000860357	0.000900499
48	0.00044517	0.00226632	0.0023856	0.00239707	0.00042908	0.0004491
72	0.00222015	0.00258345	0.00101978	0.000341562	0.000427981	0.00044795

## Sheet: Data for Figure 4
Figure 4. Nitrogen quotient (NQ) in juvenile Sagmariasus verreauxi.
	CP40	40% dietary crude protein treatment
	CP50	50% dietary crude protein treatment
	CP60	60% dietary crude protein treatment
	F	Female lobster
	M	Male lobster
CP40
Time (h)	T6-854g-40%-M	T7-1100g-40%-F	T8-962g-40%-F	T9-1070g-40%-M	T11-830g-40%-M	T18-1085g-40%-F
-2	0.00754662	0.054806	0.0220881	0.0589253	0.126636	0.0965784
0	0.0462573	0.0299251	0.0154719	0.041934	0.119551	0.0632001
2	0.0376901	0.0412717	0.0478997	0.0240644	0.0845978	0.0816256
4	0.0433518	0.0259647	0.0159645	0.014699	0.0382068	0.0303688
6	0.00281963	0.0158699	0.0293534	0.0125478	0.0739966	0.0489797
8	0.00762673	0.0214012	0.0176155	0.0272892	0.122887	0.0114338
10	0.0726053	0.0300314	0.0322593	0.0498454	0.00592722	0.0719384
12	0.0278626	0.0632853	0.182603	0.054186	0.0120706	0.0936418
24	0.065939	0.0569343	0.156199	0.193398	0.201507	0.163997
36	0.255583	0.0997899	0.155437	0.0218642	0.263452	0.18885
48	0.248924	0.0537026	0.0638513	0.0465001	0.108502	0.0810674
72	0.116982	0.00185356	0.036733	0.00378813	0.00546222	0.000502794
CP50
Time (h)	T1-1093g-50%-M	T5-1089g-50%-M	T10-1150g-50%-F	T13-810g-50%-F	T14-970g-50%-M	T16-1110g-50%-F
-2	0.0413023	0.0399361	0.00956621	0.0445962	0.0826922	0.0234513
0	0.0365258	0.0529266	0.0108211	0.013122	0.0705479	0.0306781
2	0.07422	0.0161943	0.014819	0.0807883	0.0968365	0.0720531
4	0.0454926	0.00932663	0.0212014	0.00721533	0.0460801	0.0481352
6	0.116979	0.00323894	0.021392	0.0327152	0.0426366	0.0674314
8	0.0919497	0.00652409	0.0221023	0.0132575	0.0491003	0.0654115
10	0.0982253	0.104253	0.0103689	0.0688809	0.0160351	0.0663185
12	0.0387242	0.12968	0.0318837	0.0556552	0.0530466	0.0230092
24	0.0246648	0.0832434	0.0766512	0.264933	0.0413704	0.235874
36	0.0260591	0.00914394	0.21049	0.0197763	0.0774644	0.0724453
48	0.0208796	0.0221747	0.112931	0.00289911	0.0423846	0.0254384
72	0.108299	0.0426212	0.0104362	0.0297798	0.111454	0.0448862
CP60
Time (h)	T2-800g-60%-F	T3-1100g-60%-M	T4-1045g-60%-M	T12-1040g-60%-F	T15-830g-60%-F	T17-793g-60%-M
-2	0.138713	0.0476592	0.0807914	0.10527	0.0488472	0.0688362
0	0.0478169	0.0372057	0.0579217	0.0792924	0.0341322	0.0782438
2	0.0797596	0.0574395	0.0698607	0.0780185	0.107452	0.0733494
4	0.0594933	0.0479434	0.0541741	0.041589	0.102554	0.0636451
6	0.0701495	0.0241366	0.00203416	0.0475619	0.0639095	0.00782835
8	0.0539169	0.0174449	0.0104343	0.0933648	0.13178	0.0611619
10	0.0770249	0.131205	0.0142146	0.0650964	0.0461666	0.0412506
12	0.0205364	0.0415215	0.0361882	0.0521793	0.0740389	0.053096
24	0.226685	0.110469	0.206188	0.0590513	0.0187005	0.0329242
36	0.19629	0.0305431	0.229323	0.14708	0.0631343	0.0217496
48	0.196109	0.00527261	0.281772	0.0623769	0.00413479	0.0211646
72	0.119007	0.00203428	0.0887554	0.0279356	0.0909944	0.0904988

## Sheet: Data for Figure 5
Figure 5. Total dissolved inorganic carbon excretion (MDIC, μmol g-1 h-1) in juvenile Sagmariasus verreauxi.
	CP40	40% dietary crude protein treatment
	CP50	50% dietary crude protein treatment
	CP60	60% dietary crude protein treatment
	F	Female lobster
	M	Male lobster
CP40
Time (h)	T6-854g-40%-M	T7-1100g-40%-F	T8-962g-40%-F	T9-1070g-40%-M	T11-830g-40%-M	T18-1085g-40%-F
-2	0.363278	0.868784	1.1932	0.617923	0.3914	0.524027
0	0.732773	0.995978	1.67751	0.949271	1.07596	1.06133
2	1.39876	1.19297	1.05698	1.05309	1.68581	1.05795
4	1.28806	1.17885	1.81714	1.13125	1.06619	1.44842
6	1.74562	1.39461	1.15489	1.02342	1.95676	1.80947
8	1.08688	0.950186	1.53371	1.94507	1.2446	2.82963
10	0.887405	1.58635	1.70673	2.20432	1.55595	1.34378
12	1.30373	1.22789	1.4968	1.44178	1.3345	1.34501
24	1.74817	1.1498	1.2372	1.54749	1.38815	1.21663
36	1.62138	0.966363	1.15595	1.26387	1.11907	0.381866
48	0.752204	0.952963	2.58039	1.35121	0.467812	1.90116
72	0.616061	0.958219	9.7189	0.824849	0.910927	1.1614
CP50
Time (h)	T1-1093g-50%-M	T5-1089g-50%-M	T10-1150g-50%-F	T13-810g-50%-F	T14-970g-50%-M	T16-1110g-50%-F
-2	0.388639	0.451161	0.638513	1.16438	0.678361	0.7915
0	1.34818	0.872361	0.902283	1.69841	1.30835	1.11176
2	1.42077	0.608656	1.58534	2.02778	1.09557	1.4981
4	1.23374	1.06548	1.38045	1.95183	1.18645	2.32759
6	1.66892	1.21985	1.32404	3.30063	1.40089	1.99854
8	1.11113	0.637265	1.85502	2.09372	2.09789	2.10161
10	1.67436	0.823701	1.22268	2.23888	1.52391	2.07941
12	1.61221	0.997295	1.30151	2.91248	1.07886	2.15384
24	1.24711	1.82663	1.5702	1.8139	1.21591	0.881578
36	0.809117	1.31334	1.1356	2.59378	0.905917	1.11528
48	0.588811	4.42464	0.793202	0.800995	1.05886	2.28853
72	0.685703	0.847384	0.229056	0.0439463	0.491746	2.05883
CP60
Time (h)	T2-800g-60%-F	T3-1100g-60%-M	T4-1045g-60%-M	T12-1040g-60%-F	T15-830g-60%-F	T17-793g-60%-M
-2	0.283919	0.937387	0.605654	0.711438	0.621013	1.09561
0	0.768544	0.950598	1.70988	1.94278	1.62405	0.971462
2	1.25555	1.1866	1.24626	1.63395	1.97453	1.657
4	1.43312	1.2391	1.15901	1.99313	2.00283	1.73896
6	1.55453	1.86781	1.39952	2.12818	2.33833	1.85431
8	1.83435	1.71524	1.26317	1.97128	2.24708	1.65182
10	0.891422	1.08816	1.48561	2.32337	2.30221	3.24163
12	1.86194	1.59672	1.77986	1.90253	2.93416	3.03387
24	1.70475	1.73027	1.88175	1.48105	2.61899	1.7578
36	2.71654	0.832031	1.89613	1.20411	2.03899	2.22526
48	1.84596	0.78708	1.26222	1.12897	1.6941	2.13587
72	0.394231	0.776651	0.900643	1.01792	0.871471	1.30356

## Sheet: Data for Figure 6
Figure 6. Respiratory quotient (RQ) in juvenile Sagmariasus verreauxi.
	CP40	40% dietary crude protein treatment
	CP50	50% dietary crude protein treatment
	CP60	60% dietary crude protein treatment
	F	Female lobster
	M	Male lobster
CP40
Time (h)	T6-854g-40%-M	T7-1100g-40%-F	T8-962g-40%-F	T9-1070g-40%-M	T11-830g-40%-M	T18-1085g-40%-F
-2	0.822019	0.951923	0.659626	0.890008	0.653077	0.645582
0	0.904874	0.762795	0.322224	0.843857	0.981589	0.947923
2	0.992018	0.917516	0.928162	0.780402	0.830494	0.993473
4	0.936375	0.72778	0.636359	0.785998	0.62078	0.887804
6	1.19141	0.809759	0.616287	0.590147	1.00788	0.831054
8	0.718313	0.583057	0.450368	0.972297	0.996563	1.34808
10	0.450473	1.14136	0.887654	0.946197	0.991065	0.858696
12	0.560808	0.774743	0.679039	0.943046	0.867853	0.84854
24	0.810053	0.963295	0.657225	0.963268	0.841566	0.888113
36	0.88194	0.898543	0.886119	0.891608	0.875952	0.813886
48	0.435013	0.950564	2.04041	0.65881	0.242516	0.98226
72	0.8299	0.948007	9.11531	0.793585	0.993012	0.912269
CP50
Time (h)	T1-1093g-50%-M	T5-1089g-50%-M	T10-1150g-50%-F	T13-810g-50%-F	T14-970g-50%-M	T16-1110g-50%-F
-2	0.782495	0.672325	0.857894	0.7433	0.926599	0.697504
0	0.912164	0.714384	0.657854	0.846449	0.807314	0.873026
2	0.918297	0.472993	0.929264	0.638657	0.687792	0.943941
4	0.818177	0.849855	0.932918	0.848673	0.823867	0.971374
6	0.830878	0.760203	0.689042	0.999728	0.89257	0.986128
8	0.637246	0.428688	0.985239	0.998329	1.27902	0.994592
10	0.815515	0.541513	0.716109	0.99969	0.937923	0.886406
12	0.854848	0.957801	0.717373	0.928275	0.605197	0.982018
24	0.859554	0.930642	0.900783	0.900375	0.784961	0.625907
36	0.802923	0.728791	0.898816	0.89016	0.618431	0.869837
48	0.625531	2.37022	0.702595	0.386648	0.978868	1.5762
72	1.2071	0.793232	0.20874	0.028323	0.618583	1.89746
CP60
Time (h)	T2-800g-60%-F	T3-1100g-60%-M	T4-1045g-60%-M	T12-1040g-60%-F	T15-830g-60%-F	T17-793g-60%-M
-2	0.578612	0.868417	0.825735	0.784434	0.77743	0.960271
0	0.81087	0.729665	0.909908	0.897861	0.82975	0.695011
2	0.801262	0.719222	0.772928	0.98923	0.926639	0.666271
4	0.8847	0.87153	0.697415	0.823503	0.863869	0.838392
6	0.835461	0.817199	0.702755	0.789411	0.906183	0.526299
8	0.914037	0.935312	0.752581	1.27093	0.931292	0.774408
10	0.480026	0.796156	0.785891	1.14319	0.944858	0.834557
12	0.624011	0.991746	0.990858	0.982958	0.968086	0.814428
24	1.27562	1.19459	0.72294	0.862448	0.969882	0.952303
36	0.970422	0.703881	0.935807	0.905423	1.14456	0.903145
48	0.9947	0.938027	0.5469	0.900823	0.929613	0.905063
72	0.741802	0.834695	0.854775	0.82056	0.949633	0.999823

## Sheet: Data for Figure 7
Figure 7. Instantaneous metabolic energy substrate use in juvenile Sagmariasus verreauxi.
	CP40	40% dietary crude protein treatment
	CP50	50% dietary crude protein treatment
	CP60	60% dietary crude protein treatment
	F	Female lobster
	M	Male lobster
CP40
Time (h)	Protein (%)	Lipid (%)	Carbohydrate (%)
-2	25.7366	12.5028	61.7606
0	21.5783	38.8695	39.5522
2	16.6016	0.942518	82.4559
4	12.488	72.298	15.214
6	12.1667	56.1251	31.7083
8	8.06927	19.1688	72.7619
10	16.7073	44.4728	38.8198
12	17.129	81.4249	1.44606
24	51.5374	47.8892	0.573316
36	60.1409	30.42	9.43911
48	26.7319	62.624	10.644
72	3.7188	38.5167	57.7645
CP50
Time (h)	Protein (%)	Lipid (%)	Carbohydrate (%)
-2	17.2698	73.4189	9.31132
0	9.85139	65.1345	25.0141
2	26.3321	46.8791	26.7888
4	11.0624	39.4099	49.5277
6	20.0396	54.5905	25.3699
8	15.4789	31.4201	53.101
10	23.0065	54.7067	22.2868
12	18.8351	41.0679	40.0971
24	46.1764	47.2011	6.62254
36	16.6565	75.615	7.72851
48	7.79585	75.8575	16.3466
72	20.2661	70.6821	9.05183
CP60
Time (h)	Protein (%)	Lipid (%)	Carbohydrate (%)
-2	28.1754	56.0535	15.7712
0	21.1269	57.1727	21.7004
2	29.1203	62.6223	8.25741
4	18.8035	55.802	25.3945
6	12.6568	85.8549	1.48829
8	16.5663	6.98831	76.4453
10	28.1121	1.13847	70.7495
12	17.5911	42.6751	39.7338
24	38.5374	25.4437	36.0189
36	45.1465	13.7129	41.1406
48	40.9576	46.6834	12.359
72	24.4623	37.7623	37.7754

[truncated: 6 more sheets: Data for Figure 8, Data for Figure 9, Data for Table 1, Data for Table 2, Data for Table 3, ks]
